# Supplementary material for: Relationships between Heavy Metal Concentrations in Greater Celandine (Chelidonium majus L.) Tissues and Soil in Urban Parks
Source: Int J Environ Res Public Health. 2023 Feb 22;20(5):3887. doi: 10.3390/ijerph20053887 (PMC10002234; doi:10.3390/ijerph20053887)
Supplement: Supplementary file 1 [file ijerph-20-03887-s001.zip]

Archive with 1 entries (1 files):
- ijerph-2243698-supplementary.pdf
